# Supplementary material for: Two distinct actin waves correlated with turns-and-runs of crawling microglia
Source: PLoS One. 2019 Aug 22;14(8):e0220810. doi: 10.1371/journal.pone.0220810 (PMC6705860; doi:10.1371/journal.pone.0220810)
Supplement: S1 Data — The raw data of all figures are included in this file. (XLSX) [file pone.0220810.s007.xlsx]

## Sheet: Fig1_traj_turns
time	x	y	angle	interval
0.5	114	220
1	116	218
1.5	118	214
2	120	212
2.5	120	211
3	120	210
3.5	122	210
4	122	208
4.5	123	207
5	124	207
5.5	126	207	4.55032	2
6	126	207
6.5	126	205	-7.58822	4
7	127	204
7.5	130	204
8	130	204
8.5	131	202	15.4933	3
9	132	202
9.5	133	201
10	134	200	9.57329	3
10.5	137	198
11	140	198
11.5	140	196	10.0117	3
12	142	194
12.5	144	194
13	144	193	5.57492	3
13.5	144	194
14	144	194
14.5	146	190	-17.2881	4
15	149	190
15.5	150	189
16	149	188
16.5	148	188	-64.922	3
17	148	186
17.5	148	186
18	150	184	17.253	3
18.5	150	184
19	146	182
19.5	148	180	4.90473	2
20	148	179
20.5	149	177	12.7398	2
21	149	176
21.5	150	174	-29.9899	4
22	150	173
22.5	149	173
23	149	172
23.5	149	170	-10.4946	3
24	149	169
24.5	149	168
25	149	167	-7.91946	7
25.5	148	165
26	147	164
26.5	147	164
27	146	161
27.5	146	160
28	146	160
28.5	145	159	5.90013	2
29	145	158
29.5	145	157	-11.8474	7
30	145	155
30.5	145	153
31	145	151
31.5	144	149
32	142	148
32.5	142	147
33	142	145	24.3582	4
33.5	144	144
34	144	144
34.5	144	144
35	144	144	11.0919	6
35.5	145	142
36	145	141
36.5	145	140
37	146	139
37.5	149	136
38	149	135	-4.61134	4
38.5	149	133
39	148	132
39.5	148	130
40	148	129	17.4712	4
40.5	149	127
41	150	126
41.5	150	125
42	151	123	-14.2407	4
42.5	151	122
43	151	120
43.5	151	118
44	150	116	-7.93712	3
44.5	149	114
45	149	114
45.5	148	113	-7.8813	4
46	148	112
46.5	147	110
47	146	109
47.5	146	109	-14.4485	5
48	144	108
48.5	144	108
49	142	108
49.5	141	108
50	140	108	6.70364	2
50.5	139	108
51	138	108	-10.4304	5
51.5	136	107
52	135	107
52.5	134	107
53	128	108
53.5	127	109	-4.10699	3
54	127	108
54.5	127	108
55	126	108	-122.14	3
55.5	126	107
56	127	109
56.5	127	110	118.919	2
57	126	109
57.5	126	109	-24.643	3
58	125	108
58.5	124	107
59	121	107	-43.2606	3
59.5	123	109
60	124	111
60.5	124	110	-25.7601	4
61	123	109
61.5	122	109
62	121	109
62.5	122	109	-2.95592	4
63	122	109
63.5	121	108
64	121	107
64.5	120	106	-10.7407	3
65	119	105
65.5	119	105
66	118	104	-10.0598	4
66.5	118	104
67	117	103
67.5	117	103
68	117	102	4.60074	4
68.5	114	100
69	114	100
69.5	114	99
70	113	99	-5.59086	5
70.5	111	96
71	111	97
71.5	110	96
72	109	95
72.5	108	95	-4.20202	3
73	108	95
73.5	108	94
74	108	94	-31.5932	8
74.5	107	93
75	105	91
75.5	105	91
76	105	91
76.5	99	89
77	97	88
77.5	97	88
78	96	89	2.4901	2
78.5	95	89
79	95	87	8.52388	3
79.5	94	87
80	91	89
80.5	89	86
81	87	86
81.5	87	86
82	87	87
82.5	86	86
83	84	85
83.5	83	84
84	81	83
84.5	79	82
85	78	82
85.5	77	81
86	75	80
86.5	74	79
87	73	80
87.5	73	79
88	72	78

## Sheet: Fig2B_fast_ruffle
Time	Intensity	Intensity(smoothing)
0.166667	0.277129	0.297263
0.333333	0.175741	0.273117
0.5	0.244888	0.250212
0.666667	0.253048	0.228892
0.833333	0.153355	0.20944
1	0.199807	0.192082
1.16667	0.206386	0.176983
1.33333	0.219856	0.164246
1.5	0.183775	0.153916
1.66667	0.211144	0.145986
1.83333	0.194695	0.140399
2	0.161434	0.137055
2.16667	0.178531	0.135821
2.33333	0.130129	0.136539
2.5	0.080434	0.139027
2.66667	0.108598	0.143093
2.83333	0.140386	0.148541
3	0.08521	0.155172
3.16667	0.103339	0.162794
3.33333	0.165661	0.17122
3.5	0.151402	0.180276
3.66667	0.209128	0.1898
3.83333	0.26416	0.199641
4	0.200356	0.20966
4.16667	0.251065	0.219727
4.33333	0.227644	0.229723
4.5	0.248677	0.239533
4.66667	0.233644	0.249049
4.83333	0.246967	0.258163
5	0.193324	0.26677
5.16667	0.249211	0.274768
5.33333	0.260485	0.282052
5.5	0.302839	0.288524
5.66667	0.251161	0.294085
5.83333	0.335098	0.298647
6	0.295354	0.30213
6.16667	0.312856	0.304468
6.33333	0.357532	0.305613
6.5	0.330628	0.30554
6.66667	0.340435	0.30425
6.83333	0.337969	0.301774
7	0.329419	0.298177
7.16667	0.305434	0.293558
7.33333	0.30463	0.288052
7.5	0.303001	0.281831
7.66667	0.275227	0.275098
7.83333	0.285322	0.268086
8	0.285097	0.261053
8.16667	0.252646	0.254275
8.33333	0.245644	0.248035
8.5	0.211711	0.242621
8.66667	0.121741	0.238309
8.83333	0.1585	0.235357
9	0.221032	0.233994
9.16667	0.216226	0.234411
9.33333	0.210499	0.236752
9.5	0.21958	0.241104
9.66667	0.266209	0.247494
9.83333	0.247306	0.255884
10	0.242773	0.26617
10.1667	0.309694	0.278178
10.3333	0.350047	0.291674
10.5	0.352291	0.306362
10.6667	0.37129	0.321897
10.8333	0.337807	0.337894
11	0.309775	0.353934
11.1667	0.43966	0.369588
11.3333	0.356758	0.38442
11.5	0.354064	0.398008
11.6667	0.425902	0.40996
11.8333	0.382999	0.419922
12	0.397645	0.4276
12.1667	0.427789	0.432763
12.3333	0.423805	0.435258
12.5	0.490291	0.435017
12.6667	0.507952	0.43206
12.8333	0.521533	0.426495
13	0.468355	0.418521
13.1667	0.43792	0.408418
13.3333	0.391759	0.396543
13.5	0.291646	0.383318
13.6667	0.328096	0.369216
13.8333	0.385564	0.354747
14	0.330226	0.340443
14.1667	0.307048	0.326837
14.3333	0.269452	0.314447
14.5	0.231952	0.303757
14.6667	0.21442	0.295205
14.8333	0.207484	0.28916
15	0.210757	0.285915
15.1667	0.234082	0.285675
15.3333	0.365614	0.288547
15.5	0.327388	0.294538
15.6667	0.393952	0.303552
15.8333	0.33079	0.315395
16	0.329176	0.329777
16.1667	0.340081	0.346322
16.3333	0.495952	0.364581
16.5	0.404467	0.384045
16.6667	0.429499	0.404158
16.8333	0.459598	0.424341
17	0.479323	0.444002
17.1667	0.497854	0.462561
17.3333	0.497662	0.479465
17.5	0.532822	0.494202
17.6667	0.500695	0.506321
17.8333	0.475822	0.515443
18	0.492259	0.521268
18.1667	0.465871	0.523591
18.3333	0.464533	0.522296
18.5	0.464902	0.517366
18.6667	0.455596	0.50888
18.8333	0.474259	0.497003
19	0.450532	0.481987
19.1667	0.436066	0.464155
19.3333	0.426598	0.443892
19.5	0.44284	0.421634
19.6667	0.455452	0.39785
19.8333	0.405469	0.37303
20	0.406741	0.34767
20.1667	0.354259	0.322259

## Sheet: Fig3C_dist
time(m)	Dist(sum)
60	0
60.25	2.1804
60.5	4.3608
60.75	4.3608
61	5.9064
61.25	5.9064
61.5	5.9064
61.75	5.9064
62	6.5964
62.25	7.5693
62.5	8.9493
62.75	8.9493
63	9.6393
63.25	9.6393
63.5	9.6393
63.75	10.3293
64	10.3293
64.25	10.3293
64.5	11.0193
64.75	11.7093
65	12.3993
65.25	12.3993
65.5	13.0893
65.75	15.042
66	15.042
66.25	15.732
66.5	16.422
66.75	17.3949
67	18.0849
67.25	19.0647
67.5	19.7547
67.75	20.4447
68	21.9834
68.25	22.6734
68.5	23.3634
68.75	24.0534
69	24.0534
69.25	25.0332
69.5	25.0332
69.75	26.0061
70	26.6961
70.25	27.3861
70.5	28.0761
70.75	30.1461
71	31.1259
71.25	32.5059
71.5	33.8859
71.75	33.8859
72	34.5759
72.25	35.2659
72.5	37.2186
72.75	37.9086
73	39.2886
73.25	40.8273
73.5	42.78
73.75	44.16
74	45.54
74.25	48.0309
74.5	48.7209
74.75	48.7209
75	50.1009
75.25	52.8609
75.5	54.3996
75.75	55.7796
76	56.4696
76.25	58.0152
76.5	58.7052
76.75	59.6781
77	60.3681
77.25	60.3681
77.5	60.3681
77.75	61.9137
78	62.8866
78.25	63.5766
78.5	64.2666
78.75	65.2464
79	66.2193
79.25	66.9093
79.5	67.5993
79.75	68.2893
80	69.2622

## Sheet: Fig3C_Speed
time(m)	Speed
60	6.64948
60.202	6.9751
60.404	7.09083
60.6061	6.94387
60.8081	6.49045
61.0101	5.68684
61.2121	4.56962
61.4141	3.45199
61.6162	2.70663
61.8182	2.70043
62.0202	3.46183
62.2222	4.50051
62.4242	5.28218
62.6263	5.31106
62.8283	4.61394
63.0303	3.59421
63.2323	2.66356
63.4343	2.16543
63.6364	2.08766
63.8384	2.30277
64.0404	2.68327
64.2424	3.1192
64.4444	3.53962
64.6465	3.87889
64.8485	4.07381
65.0505	4.12128
65.2525	4.08026
65.4545	4.01258
65.6566	3.97391	3.97391
65.8586	3.97062	3.97062
66.0606	3.98535
66.2626	4.00064
66.4646	4.00411
66.6667	4.00036
66.8687	3.99752
67.0707	4.00353
67.2727	4.01754
67.4747	4.02561
67.6768	4.01275
67.8788	3.96685
68.0808	3.91318
68.2828	3.90305
68.4848	3.98831
68.6869	4.19748
68.8889	4.44205
69.0909	4.59695
69.2929	4.53766
69.4949	4.24776
69.697	3.94358
69.899	3.87174
70.101	4.26679
70.303	5.08651
70.5051	6.01186
70.7071	6.71177
70.9091	6.89754
71.1111	6.60655
71.3131	6.02752
71.5152	5.34998
71.7172	4.7378
71.9192	4.27273
72.1212	4.02013
72.3232	4.04389
72.5253	4.33456
72.7273	4.77758
72.9293	5.25026
73.1313	5.63245
73.3333	5.83544
73.5354	5.79175
73.7374	5.43429
73.9394	4.75888
74.1414	4.06506
74.3434	3.74385
74.5455	4.18428
74.7475	5.45649
74.9495	6.96695
75.1515	8.03936
75.3535	8.02765
75.5556	6.94261
75.7576	5.43072
75.9596	4.16456
76.1616	3.71925
76.3636	3.94992
76.5657	4.38896
76.7677	4.56734
76.9697	4.19027
77.1717	3.49994
77.3737	2.84168
77.5758	2.55588
77.7778	2.75873
77.9798	3.25534
78.1818	3.82791
78.3838	4.27082
78.5859	4.52211
78.7879	4.61354
78.9899	4.57847
79.1919	4.45218
79.3939	4.27867
79.596	4.10448
79.798	3.97601
80	3.91997

## Sheet: Fig5D_xcor
Delay time	amp
-10	-0.0706959
-9.75	0.00465438
-9.5	0.065424
-9.25	0.0764001
-9	0.0466407
-8.75	0.0216503
-8.5	0.0301506
-8.25	0.0461694
-8	0.0343725
-7.75	-0.0175342
-7.5	-0.0723371
-7.25	-0.0904529
-7	-0.0564304
-6.75	-0.00576406
-6.5	0.0218477
-6.25	0.0232514
-6	0.0124799
-5.75	0.00427324
-5.5	0.0110637
-5.25	0.0180296
-5	0.0261882
-4.75	0.0243259
-4.5	0.00531933
-4.25	-0.0252953
-4	-0.0475948
-3.75	-0.0336326
-3.5	0.00799965
-3.25	0.0431424
-3	0.0341861
-2.75	-0.00319377
-2.5	-0.0275081
-2.25	-0.00668862
-2	0.0431444
-1.75	0.0637488
-1.5	0.0186419
-1.25	-0.0558719
-1	-0.093594
-0.75	-0.0612356
-0.5	0.0109025
-0.25	0.0556075
0	0.0446075
0.25	0.00213545
0.5	-0.0225805
0.75	-0.012728
1	0.00501898
1.25	0.021431
1.5	0.0370044
1.75	0.0518077
2	0.0619333
2.25	0.0382552
2.5	-0.020076
2.75	-0.0852548
3	-0.115211
3.25	-0.0930036
3.5	-0.0361327
3.75	0.0284404
4	0.0754441
4.25	0.0964076
4.5	0.0846557
4.75	0.0348932
5	-0.0417655
5.25	-0.101658
5.5	-0.0971317
5.75	-0.0310505
6	0.0522403
6.25	0.0911431
6.5	0.056719
6.75	-0.0108604
7	-0.0574764
7.25	-0.0473971
7.5	-0.00508185
7.75	0.0332241
8	0.0466577
8.25	0.0392671
8.5	0.0187685
8.75	-0.0119026
9	-0.0530447
9.25	-0.0863562
9.5	-0.0823723
9.75	-0.041226
10	0.0168622

## Sheet: Fig3D_xcorr
delay time	amp
-10	-0.000540195
-9.75	-0.0302271
-9.5	-0.0487967
-9.25	-0.0409962
-9	-0.0279886
-8.75	-0.0273443
-8.5	-0.044281
-8.25	-0.0525863
-8	-0.0298935
-7.75	0.0190634
-7.5	0.0567804
-7.25	0.0579727
-7	0.0316558
-6.75	-0.00137345
-6.5	-0.0121569
-6.25	0.000349885
-6	0.0234044
-5.75	0.041377
-5.5	0.0402408
-5.25	0.0120349
-5	-0.0453712
-4.75	-0.0961519
-4.5	-0.108135
-4.25	-0.0774502
-4	-0.0220625
-3.75	0.0194409
-3.5	0.0257485
-3.25	0.0277613
-3	0.0425847
-2.75	0.0734965
-2.5	0.0811513
-2.25	0.0475213
-2	0.000755115
-1.75	-0.0229602
-1.5	-0.00751914
-1.25	0.00941164
-1	-0.010337
-0.75	-0.0669002
-0.5	-0.118336
-0.25	-0.118167
0	-0.0656002
0.25	0.000722159
0.5	0.0426376
0.75	0.0701745
1	0.096502
1.25	0.115141
1.5	0.112241
1.75	0.0780542
2	0.0310787
2.25	-0.00448326
2.5	-0.0320222
2.75	-0.0624933
3	-0.0963423
3.25	-0.11528
3.5	-0.0952009
3.75	-0.0466128
4	0.0116654
4.25	0.0493609
4.5	0.0572826
4.75	0.0619331
5	0.0674745
5.25	0.069588
5.5	0.0568979
5.75	0.0279505
6	-0.00727183
6.25	-0.0371104
6.5	-0.0579805
6.75	-0.0571354
7	-0.0357126
7.25	-0.00389015
7.5	0.0207473
7.75	0.0110817
8	-0.0246047
8.25	-0.0522191
8.5	-0.0422212
8.75	0.00706213
9	0.0624769
9.25	0.0891531
9.5	0.0747066
9.75	0.0341506
10	-0.00910882
